# Supplementary material for: Deconvoluting the Composition of Low-Frequency Hepatitis C Viral Quasispecies: Comparison of Genotypes and NS3 Resistance-Associated Variants between HCV/HIV Coinfected Hemophiliacs and HCV Monoinfected Patients in Japan
Source: PLoS One. 2015 Mar 6;10(3):e0119145. doi: 10.1371/journal.pone.0119145 (PMC4351984; doi:10.1371/journal.pone.0119145)
Supplement: S1 Table — (XLSX) [file pone.0119145.s006.xlsx]

## Sheet: Sheet1
	Primer ID	Sequence
	Core-NS3_RT	5’-TCGCCGGTGTARCCCGTCATTAGAGCGTCNGTYGMBAC-3’
	Core-NS3_F1	5’-TACTGCCTGATAGGGTGCTTGCGAGTGCC-3’
	Core-NS3_F2	5’-GGTGGAGTTTACCBGTTGCCGCGCAGGG-3’
	Core-NS3_R1	5’-GCCCAATCGCCGGTGTAGCCCGTCATTAGAGC-3’
	Core-NS3_R2	5’-CGTCGCACTTCTTCTTTGAGTGGC-3’
	RT = Primer for reverse transcription
	F1 = Primer for first round PCR, forward
	F2 = Primer for second round PCR, forward
	R1 = Primer for first round PCR, reverse
	R2 = Primer for second round PCR, reverse
