# Supplementary material for: Deconvoluting the Composition of Low-Frequency Hepatitis C Viral Quasispecies: Comparison of Genotypes and NS3 Resistance-Associated Variants between HCV/HIV Coinfected Hemophiliacs and HCV Monoinfected Patients in Japan
Source: PLoS One. 2015 Mar 6;10(3):e0119145. doi: 10.1371/journal.pone.0119145 (PMC4351984; doi:10.1371/journal.pone.0119145)
Supplement: S2 Table — (XLSX) [file pone.0119145.s007.xlsx]

## Sheet: Sheet1
		Condition ID	# Reads	Ratio for in sillico mixing			Expected Gt		Expected RAV
				HCVHIV04	HCVHIV05	HCVHIV06	Gt1b	Gt2a	Q80G+S122K	Q80K	S122G
		Preset 1	L	0.6	0.35	0.05	0.95	0.05	0.05	0.6	0.35
			H	0.6	0.35	0.05	0.95	0.05	0.05	0.6	0.35
		Preset 2	L	0.64	0.35	0.01	0.99	0.01	0.01	0.64	0.35
			H	0.64	0.35	0.01	0.99	0.01	0.01	0.64	0.35
		Preset 3	L	0.6	0.39	0.01	0.99	0.01	0.01	0.6	0.39
			H	0.6	0.39	0.01	0.99	0.01	0.01	0.6	0.39
		Preset 4	L	0.05	0.6	0.35	0.65	0.35	0.35	0.05	0.6
			H	0.05	0.6	0.35	0.65	0.35	0.35	0.05	0.6
		Preset 5	L	0.01	0.64	0.35	0.65	0.35	0.35	0.01	0.64
			H	0.01	0.64	0.35	0.65	0.35	0.35	0.01	0.64
		Preset 6	L	0.01	0.6	0.39	0.61	0.39	0.39	0.01	0.6
			H	0.01	0.6	0.39	0.61	0.39	0.39	0.01	0.6
		Preset 7	L	0.9	0.05	0.05	0.95	0.05	0.05	0.9	0.05
			H	0.9	0.05	0.05	0.95	0.05	0.05	0.9	0.05
		Preset 8	L	0.05	0.9	0.05	0.95	0.05	0.05	0.05	0.9
			H	0.05	0.9	0.05	0.95	0.05	0.05	0.05	0.9
		Preset 9	L	0.05	0.05	0.9	0.1	0.9	0.9	0.05	0.05
			H	0.05	0.05	0.9	0.1	0.9	0.9	0.05	0.05
		Preset 10	L	0.98	0.01	0.01	0.99	0.01	0.01	0.98	0.01
			H	0.98	0.01	0.01	0.99	0.01	0.01	0.98	0.01
		Preset 11	L	0.01	0.98	0.01	0.99	0.01	0.01	0.01	0.98
			H	0.01	0.98	0.01	0.99	0.01	0.01	0.01	0.98
		Preset 12	L	0.01	0.01	0.98	0.02	0.98	0.98	0.01	0.01
			H	0.01	0.01	0.98	0.02	0.98	0.98	0.01	0.01
		# Reads = Total number of reads
		L = 30,000
		H = 100,000
		Gt = genotype
		RAV = resistance-associated variant
