# Supplementary material for: Deconvoluting the Composition of Low-Frequency Hepatitis C Viral Quasispecies: Comparison of Genotypes and NS3 Resistance-Associated Variants between HCV/HIV Coinfected Hemophiliacs and HCV Monoinfected Patients in Japan
Source: PLoS One. 2015 Mar 6;10(3):e0119145. doi: 10.1371/journal.pone.0119145 (PMC4351984; doi:10.1371/journal.pone.0119145)
Supplement: S3 Table — (XLSX) [file pone.0119145.s008.xlsx]

## Sheet: Sheet1
	Genotype	NS3 Amino Acid at Position 80
		G	K	L	M	N	Q	R
	1a	1	324	7	1	6	521	3
	1b	0	1	31	0	0	435	2
	2a	33	0	0	0	0	0	0
	2b	93	0	0	0	0	0	0
