# Supplementary material for: Deconvoluting the Composition of Low-Frequency Hepatitis C Viral Quasispecies: Comparison of Genotypes and NS3 Resistance-Associated Variants between HCV/HIV Coinfected Hemophiliacs and HCV Monoinfected Patients in Japan
Source: PLoS One. 2015 Mar 6;10(3):e0119145. doi: 10.1371/journal.pone.0119145 (PMC4351984; doi:10.1371/journal.pone.0119145)
Supplement: S4 Table — (XLSX) [file pone.0119145.s009.xlsx]

## Sheet: Sheet1
	Sampled country	NS3 Amino Acid at Position 80
		G	K	L	M	N	Q	R
	Japan	93	0	10	0	0	95	0
	Australia	0	0	0	0	0	1	0
	Brazil	0	0	0	0	0	13	0
	Canada	14	0	0	0	0	38	0
	Switzerland	0	6	0	0	0	82	1
	Cameroon	0	0	1	0	0	2	0
	China	11	6	4	0	1	108	0
	Cyprus	0	0	1	0	0	4	0
	Germany	0	8	0	0	0	22	0
	Denmark	5	0	0	0	0	0	0
	Egypt	0	0	0	0	0	10	0
	Spain	2	0	0	0	0	4	0
	France	15	2	0	0	0	3	0
	United Kingdom	6	2	1	0	0	43	1
	Hong Kong	0	13	1	0	0	2	0
	Indonesia	0	0	0	0	0	3	0
	Ireland	0	0	2	0	0	28	0
	India	0	1	0	0	0	18	0
	Italy	0	0	0	0	0	1	0
	Korea, Republic of	0	0	0	0	0	2	0
	Moldova, Republic of	1	0	0	0	0	0	0
	Malaysia	0	0	0	0	0	1	0
	Philippines	0	0	0	0	0	1	0
	Pakistan	0	0	0	0	0	13	0
	Portugal	0	0	0	0	0	3	0
	Russian Federation	0	0	0	0	0	3	0
	Somalia	0	0	0	0	0	1	0
	Thailand	0	0	0	0	0	17	0
	Turkey	0	0	0	0	0	1	0
	Taiwan	0	0	1	0	0	6	0
	United States	5	291	7	1	6	631	3
	Venezuela, Bolivarian Republic of	2	0	0	0	0	0	0
	Viet Nam	1	1	0	0	0	18	0
	South Africa	0	7	0	0	0	0	0
